# Supplementary material for: Serological Conversion through a Second Exposure to Inactivated Foot-and-Mouth Disease Virus Expressing the JC Epitope on the Viral Surface
Source: Vaccines (Basel). 2023 Sep 14;11(9):1487. doi: 10.3390/vaccines11091487 (PMC10537882; doi:10.3390/vaccines11091487)
Supplement: Supplementary file 1 [file vaccines-11-01487-s001.zip]

Archive with 1 entries (1 files):
- vaccines-2553599-supplementary.pdf
